# Supplementary material for: Local Thermal Adaptation in an Insect‐Transmitted Plant Pathogen: The Role of Virulence Trade‐Offs
Source: Evol Appl. 2026 Jul 15;19(7):e70303. doi: 10.1111/eva.70303 (PMC13373533; doi:10.1111/eva.70303)
Supplement: Supplementary file 1 — Data S1: Supporting Information. [file EVA-19-e70303-s002.xlsx]

## Sheet: Table S1 Strains
Strain	Citation	NCBI Accession	Origin
Mendo20_D01	Donegan et al. 2025	SAMN18744355	Hopland
Mendo20_D03	Donegan et al. 2025	SAMN18744354	Hopland
Mendo20_D04	Donegan et al. 2025	SAMN18744353	Hopland
Mendo20_D06	Donegan et al. 2025	SAMN18744352	Hopland
Mendo20_D07	Donegan et al. 2025	SAMN18744351	Hopland
Je60	Vanhove et al. 2020	SAMN10358741	Bakersfield
Je66	Vanhove et al. 2020	SAMN10358747	Bakersfield
Je77	Vanhove et al. 2020	SAMN10358759	Bakersfield
Je82	Vanhove et al. 2020	SAMN10358765	Bakersfield
Je115	Vanhove et al. 2020	SAMN10358680	Bakersfield

## Sheet: Table S2 - in vitro statistics
Phenotype	Temperature	LMM equation	Fixed effect	X^2	df	p-value
Biofilm	20	OD ~ Cluster + (1 | strain) + (1 | exp)	Cluster	4.5289	1	0.0333
	28	OD ~ Cluster + (1 | strain) + (1 | exp)	Cluster	1.4912	1	0.222
Planktonic	20	OD ~ Cluster + (1 | strain) + (1 | exp)	Cluster	5.5054	1	0.01896
	28	OD ~ Cluster + (1 | strain) + (1 | exp)	Cluster	0.687	1	0.4072
Growth curve	20	OD ~ Cluster + Day + (1 | strain) + (1 | exp)	Cluster	9.3973	1	0.002173
		OD ~ Cluster + Day + (1 | strain) + (1 | exp)	Day	6131.57	1	< 2E-16
	28	OD ~ Cluster + Day + (1 | strain) + (1 | exp)	Cluster	0.3577	1	0.5498
		OD ~ Cluster + Day + (1 | strain) + (1 | exp)	Day	7702.48	1	< 2E-16
Settling Rate	20	rate ~ Cluster + Media + (1 | exp)	Cluster	11.5946	1	0.0006614
		rate ~ Cluster + Media + (1 | exp)	Media	3.4393	1	0.0636642
	28	rate ~ Cluster + Media + (1 | exp)	Cluster	19.1206	1	1.227e-05
		rate ~ Cluster + Media + (1 | exp)	Media	5.6445	1	0.01751
Twitching Motility	20	fringe ~ Cluster + Day + (1 | strain) + (1 | exp)	Cluster	0.0127	1	0.9101
		fringe ~ Cluster + Day + (1 | strain) + (1 | exp)	Day	21.8037	1	3.02e-06
	28	fringe ~ Cluster + Day + (1 | strain) + (1 | exp)	Cluster	0.8518	1	0.356
		fringe ~ Cluster + Day + (1 | strain) + (1 | exp)	Day	28.3295	1	1.023e-07

## Sheet: Table S3 - RT statistics
Experiment phase	Description	Model type	Equation Syntax: Response ~ Fixed Effect 1 + Fixed Effect 2 ... + ( 1 | Random Effect #1) + (1 | Random Effect #2)	Fixed Effect	Chisq.	df	p-value
Pre-winter	inoculation success	GLMM	infection status ~ Cluster + Variety + Inoculation_date + (1 | strain) + (1 | exp)	Cluster	0.4353	1	0.5094
				Variety	0.5388	1	0.4629
				Inoculation_date	25.557	3	1.81e-05
	population before winter	LMM	population ~ Cluster + Variety + (1 | strain) + (1 | exp)	Cluster	0.1659	1	0.6838
				Variety	0.3603	1	0.5483
	Scorch before winter - Exp. 1	cox PH mixed model	scorch ~ cluster + (1 | strain)	Cluster	0.0143	1	0.905
	Scorch before winter - Exp. 2	cox PH mixed model	scorch ~ cluster + Variety + (1 | strain)	Cluster	0.0218	1	0.8827
				Variety	24.811	1	6.323e-07
	Symptom severity - Exp. 2	LMM	severity ~ Cluster + Variety + (1 | strain)	Cluster	2.9953	1	0.0835
				Variety	7.5146	1	0.00612
After-winter	recovery	GLMM	recovery ~ Cluster + Variety + Location + population_pre + (1 | exp) + (1 | strain)	Cluster	10.9113	1	0.0009558
				Variety	11.7974	1	0.0005931
				Location	1.7456	1	0.18642
				pop_prewinter	0.2966	1	0.58605
	populations, Exp. 1	LMM	population ~ Cluster + Location + (1 | strain)	Cluster	0.4886	1	0.4846
				Location	0.2659	1	0.6061
	populations, Exp. 2	LMM	population ~ Cluster + Location + Variety + (1 | strain)	Cluster	3.1614	1	0.0754
				Location	0.0334	1	0.855
				Variety	6.3492	1	0.01174
	End of season - bud break	GLMM	bud break ~ Cluster + Variety + Location + (1 | exp) + (1 | strain)	Variety	3.3107	1	0.07361
				Location	3.2007	1	0.06883
				Cluster	10.9785	1	0.0009217
	End of season - stunting	GLMM	stunting ~ Cluster + Variety + Location + (1 | exp) + (1 | strain)	Variety	6.76	1	0.0093225
				Location	1.5713	1	0.210012
				Cluster	0.0729	1	0.7872
	End of season - scorch	GLMM	scorch ~ Cluster + Variety + Location + (1 | exp) + (1 | strain)	Variety	1.2529	1	0.263
				Cluster	0.0729	1	0.7872
				Location	0.4171	1	0.5184
	Symptom severity - Exp. 2	LMM	severity ~ Cluster + Variety + Location (1 | strain)	Cluster	27.3166	1	1.727e-07
				Variety	0.1274	1	0.7211
				Location	0.197	1	0.6571
	Scorch after winter - Exp. 1	cox PH mixed model	scorch ~ cluster + location + (1 | strain)	Cluster	1.0112	1	0.3146
				Location	0.0021	1	0.9631
	Scorch after winter - Exp. 2	cox PH mixed model	scorch ~ cluster + Variety + location + (1 | strain)	Cluster	0.3269	1	0.5675
				Location	0.7843	1	0.3758
				Variety	1.044	1	0.3069
	Bud break after winter - Exp. 1	cox PH mixed model	bud break ~ cluster + location + (1 | strain)	Cluster	3.966	1	0.04643
				Location	17.771	1	2.592e-05
	bud break after winter - Exp. 2	cox PH mixed model	bud break ~ cluster + Variety + location + (1 | strain)	Cluster	4.2295	1	0.03973
				Location	0.0181	1	0.89311
				Variety	0.2388	1	0.62505
